# Supplementary material for: Preparation of a Montmorillonite-Modified Chitosan Film-Loaded Palladium Heterogeneous Catalyst and its Application in the Preparation of Biphenyl Compounds
Source: Molecules. 2022 Dec 16;27(24):8984. doi: 10.3390/molecules27248984 (PMC9782881; doi:10.3390/molecules27248984)
Supplement: Supplementary file 1 [file molecules-27-08984-s001.zip]

Archive with 1 entries (1 files):
- molecules-2051673-supplementary.pdf
